# Supplementary material for: Metabarcoding monitoring analysis: the pros and cons of using co-extracted environmental DNA and RNA data to assess offshore oil production impacts on benthic communities
Source: PeerJ. 2017 May 17;5:e3347. doi: 10.7717/peerj.3347 (PMC5437860; doi:10.7717/peerj.3347)
Supplement: Table S13 [file peerj-05-3347-s004.xlsx]

## Sheet: Bacteria eDNA
Domain	Phylum	Class	Read abundance	Percentage
Bacteria	Proteobacteria	Gammaproteobacteria	61642	57.2365
Bacteria	Proteobacteria	Deltaproteobacteria	12919	11.9957
Bacteria	Proteobacteria	Alphaproteobacteria	9186	8.52949
Bacteria	Planctomycetes	Planctomycetia	2718	2.52375
Bacteria	Acidobacteria	Acidobacteria_Gp22	2362	2.19319
Bacteria	Verrucomicrobia	Verrucomicrobiae	1474	1.36865
Bacteria	Actinobacteria	Actinobacteria	1390	1.29066
Bacteria	Acidobacteria	Acidobacteria_Gp10	1373	1.27487
Bacteria	Acidobacteria	Acidobacteria_Gp6	1176	1.09195
Bacteria	Bacteroidetes	Flavobacteriia	1101	1.02231
Bacteria	Acidobacteria	Acidobacteria_Gp21	1098	1.01953
Bacteria	Nitrospirae	Nitrospira	1042	0.967529
Bacteria	Firmicutes	Clostridia	905	0.840321
Bacteria	Bacteroidetes	Cytophagia	875	0.812465
Bacteria	Acidobacteria	Acidobacteria_Gp9	874	0.811536
Bacteria	Nitrospinae	Nitrospinia	562	0.521834
Bacteria	Proteobacteria	Betaproteobacteria	538	0.49955
Bacteria	Acidobacteria	Acidobacteria_Gp16	509	0.472622
Bacteria	Latescibacteria	_	437	0.405768
Bacteria	Acidobacteria	Acidobacteria_Gp17	383	0.355627
Bacteria	Bacteroidetes	Sphingobacteriia	361	0.3352
Bacteria	Synergistetes	Synergistia	356	0.330557
Bacteria	Acidobacteria	Acidobacteria_Gp23	274	0.254417
Bacteria	Acidobacteria	Acidobacteria_Gp26	266	0.246989
Bacteria	Lentisphaerae	Oligosphaeria	262	0.243275
Bacteria	Acidobacteria	Acidobacteria_Gp3	209	0.194063
Bacteria	Poribacteria	_	193	0.179206
Bacteria	Verrucomicrobia	Spartobacteria	187	0.173635
Bacteria	Hydrogenedentes	Candidatus_Hydrogenedens	180	0.167136
Bacteria	Acidobacteria	Acidobacteria_Gp7	169	0.156922
Bacteria	Firmicutes	Negativicutes	168	0.155993
Bacteria	Gemmatimonadetes	Gemmatimonadetes	152	0.141137
Bacteria	BRC1	_	150	0.13928
Bacteria	Acidobacteria	Acidobacteria_Gp1	136	0.12628
Bacteria	Acidobacteria	Acidobacteria_Gp4	115	0.106781
Bacteria	Verrucomicrobia	Subdivision3	114	0.105853
Bacteria	Verrucomicrobia	Opitutae	110	0.102138
Bacteria	Parcubacteria	_	109	0.10121
Bacteria	Firmicutes	Bacilli	105	0.0974958
Bacteria	Acidobacteria	Acidobacteria_Gp5	101	0.0937816
Bacteria	Armatimonadetes	Armatimonadetes_gp2	96	0.089139
Bacteria	Deferribacteres	Deferribacteres	91	0.0844963
Bacteria	Armatimonadetes	Chthonomonadetes	84	0.0779966
Bacteria	Chlamydiae	Chlamydiia	79	0.0733539
Bacteria	Acidobacteria	Acidobacteria_Gp18	71	0.0659257
Bacteria	Verrucomicrobia	Subdivision5	69	0.0640686
Bacteria	Deinococcus-Thermus	Deinococci	67	0.0622116
Bacteria	Chloroflexi	Caldilineae	64	0.059426
Bacteria	Ignavibacteriae	Ignavibacteria	63	0.0584975
Bacteria	Proteobacteria	Epsilonproteobacteria	63	0.0584975
Bacteria	Armatimonadetes	Armatimonadetes_gp4	53	0.0492121
Bacteria	Bacteroidetes	Bacteroidia	50	0.0464265
Bacteria	Armatimonadetes	Armatimonadetes_gp5	44	0.0408554
Bacteria	Aminicenantes	_	43	0.0399268
Bacteria	SR1	_	38	0.0352842
Bacteria	Acidobacteria	Acidobacteria_Gp24	37	0.0343556
Bacteria	Chloroflexi	Chloroflexia	32	0.029713
Bacteria	Candidatus_Saccharibacteria	_	32	0.029713
Bacteria	Spirochaetes	Spirochaetia	30	0.0278559
Bacteria	Thermodesulfobacteria	Thermodesulfobacteria	27	0.0250703
Bacteria	Cyanobacteria_Chloroplast	Cyanobacteria	25	0.0232133
Bacteria	Cyanobacteria_Chloroplast	Chloroplast	20	0.0185706
Bacteria	Armatimonadetes	Armatimonadia	19	0.0176421
Bacteria	Chloroflexi	Dehalococcoidetes	18	0.0167136
Bacteria	Bacteroidetes	Bacteroidetes_incertae_sedis	16	0.0148565
Bacteria	Chloroflexi	Ktedonobacteria	15	0.013928
Archaea	Thaumarchaeota	Nitrosopumilales	15	0.013928
Bacteria	Acidobacteria	Acidobacteria_Gp15	14	0.0129994
Bacteria	Fusobacteria	Fusobacteriia	12	0.0111424
Bacteria	Firmicutes	Thermolithobacteria	12	0.0111424
Bacteria	Acidobacteria	Holophagae	10	0.00928531
Bacteria	Chloroflexi	Thermomicrobia	10	0.00928531
Bacteria	Acidobacteria	Acidobacteria_Gp13	9	0.00835678
Bacteria	Planctomycetes	Phycisphaerae	9	0.00835678
Bacteria	Chlorobi	Chlorobia	7	0.00649972
Bacteria	Thermotogae	Thermotogae	6	0.00557119
Bacteria	Microgenomates	_	6	0.00557119
Bacteria	Tenericutes	Mollicutes	6	0.00557119
Bacteria	Aquificae	Aquificae	5	0.00464265
Bacteria	Acidobacteria	Acidobacteria_Gp2	5	0.00464265
Bacteria	Elusimicrobia	Endomicrobia	5	0.00464265
Archaea	Crenarchaeota	Thermoprotei	4	0.00371412
Bacteria	candidate_division_ZB3	_	4	0.00371412
Bacteria	Chloroflexi	Anaerolineae	4	0.00371412
Bacteria	Atribacteria	_	3	0.00278559
Bacteria	Acidobacteria	Acidobacteria_Gp19	3	0.00278559
Bacteria	Acidobacteria	Acidobacteria_Gp14	3	0.00278559
Bacteria	Chloroflexi	Dehalococcoidia	2	0.00185706
Bacteria	Acidobacteria	Acidobacteria_Gp11	2	0.00185706
Bacteria	candidate_division_WPS-2	_	2	0.00185706
Bacteria	Elusimicrobia	Elusimicrobia	2	0.00185706
Archaea	Euryarchaeota	Methanococci	2	0.00185706
Bacteria	Firmicutes	Erysipelotrichia	2	0.00185706
Archaea	Euryarchaeota	Halobacteria	2	0.00185706
Archaea	Woesearchaeota	Woesearchaeota_Incertae_Sedis_AR20	2	0.00185706
Bacteria	Dictyoglomi	Dictyoglomia	1	0.000928531
Bacteria	Actinobacteria	Thermoleophilia	1	0.000928531

## Sheet: Bacteria eRNA
Domain	Phylum	Class	Read abundance	Percentage
Bacteria	Proteobacteria	Gammaproteobacteria	82142	77.9018
Bacteria	Proteobacteria	Deltaproteobacteria	8440	8.00432
Bacteria	Proteobacteria	Alphaproteobacteria	5013	4.75423
Bacteria	Acidobacteria	Acidobacteria_Gp22	2029	1.92426
Bacteria	Planctomycetes	Planctomycetia	759	0.71982
Bacteria	Actinobacteria	Actinobacteria	559	0.530144
Bacteria	Acidobacteria	Acidobacteria_Gp6	466	0.441945
Bacteria	Acidobacteria	Acidobacteria_Gp10	460	0.436255
Bacteria	Firmicutes	Clostridia	457	0.43341
Bacteria	Nitrospirae	Nitrospira	432	0.4097
Bacteria	Latescibacteria	_	312	0.295894
Bacteria	Fusobacteria	Fusobacteriia	302	0.286411
Bacteria	Acidobacteria	Acidobacteria_Gp21	287	0.272185
Bacteria	Bacteroidetes	Flavobacteriia	264	0.250372
Bacteria	Verrucomicrobia	Verrucomicrobiae	257	0.243734
Bacteria	Acidobacteria	Acidobacteria_Gp3	220	0.208644
Bacteria	Nitrospinae	Nitrospinia	213	0.202005
Bacteria	Acidobacteria	Acidobacteria_Gp9	198	0.187779
Bacteria	Bacteroidetes	Cytophagia	190	0.180192
Bacteria	Acidobacteria	Acidobacteria_Gp16	178	0.168812
Bacteria	Proteobacteria	Betaproteobacteria	161	0.152689
Bacteria	Hydrogenedentes	Candidatus_Hydrogenedens	140	0.132773
Bacteria	Gemmatimonadetes	Gemmatimonadetes	137	0.129928
Bacteria	Lentisphaerae	Oligosphaeria	113	0.107167
Bacteria	Acidobacteria	Acidobacteria_Gp26	103	0.0976831
Bacteria	Acidobacteria	Acidobacteria_Gp23	101	0.0957863
Bacteria	Synergistetes	Synergistia	97	0.0919928
Bacteria	Acidobacteria	Acidobacteria_Gp7	89	0.0844058
Bacteria	Acidobacteria	Acidobacteria_Gp17	88	0.0834574
Bacteria	Firmicutes	Bacilli	81	0.0768188
Bacteria	Verrucomicrobia	Spartobacteria	69	0.0654382
Bacteria	Acidobacteria	Acidobacteria_Gp1	63	0.0597479
Bacteria	Verrucomicrobia	Subdivision3	56	0.0531093
Bacteria	Bacteroidetes	Sphingobacteriia	56	0.0531093
Bacteria	Armatimonadetes	Chthonomonadetes	55	0.0521609
Bacteria	BRC1	_	53	0.0502641
Bacteria	Proteobacteria	Epsilonproteobacteria	51	0.0483674
Bacteria	Deinococcus-Thermus	Deinococci	50	0.047419
Bacteria	Poribacteria	_	49	0.0464706
Bacteria	Acidobacteria	Acidobacteria_Gp18	47	0.0445738
Bacteria	Firmicutes	Negativicutes	39	0.0369868
Bacteria	Verrucomicrobia	Opitutae	39	0.0369868
Bacteria	Armatimonadetes	Armatimonadetes_gp2	37	0.03509
Bacteria	Parcubacteria	_	35	0.0331933
Bacteria	Acidobacteria	Acidobacteria_Gp24	34	0.0322449
Bacteria	Thermodesulfobacteria	Thermodesulfobacteria	32	0.0303482
Bacteria	Armatimonadetes	Armatimonadia	32	0.0303482
Bacteria	Spirochaetes	Spirochaetia	30	0.0284514
Bacteria	Deferribacteres	Deferribacteres	28	0.0265546
Bacteria	Acidobacteria	Acidobacteria_Gp5	26	0.0246579
Bacteria	Firmicutes	Thermolithobacteria	18	0.0170708
Bacteria	Chloroflexi	Chloroflexia	17	0.0161225
Bacteria	Chloroflexi	Caldilineae	14	0.0132773
Bacteria	Armatimonadetes	Armatimonadetes_gp4	14	0.0132773
Bacteria	Chlamydiae	Chlamydiia	14	0.0132773
Bacteria	Acidobacteria	Acidobacteria_Gp15	14	0.0132773
Bacteria	Ignavibacteriae	Ignavibacteria	13	0.0123289
Bacteria	Acidobacteria	Acidobacteria_Gp4	13	0.0123289
Bacteria	Chloroflexi	Thermomicrobia	12	0.0113806
Bacteria	Aminicenantes	_	12	0.0113806
Bacteria	Cyanobacteria_Chloroplast	Cyanobacteria	11	0.0104322
Bacteria	SR1	_	10	0.0094838
Bacteria	Atribacteria	_	10	0.0094838
Bacteria	Armatimonadetes	Armatimonadetes_gp5	9	0.00853542
Bacteria	Chloroflexi	Ktedonobacteria	8	0.00758704
Bacteria	Acidobacteria	Acidobacteria_Gp19	8	0.00758704
Bacteria	Bacteroidetes	Bacteroidia	7	0.00663866
Bacteria	Chloroflexi	Anaerolineae	7	0.00663866
Bacteria	Aquificae	Aquificae	7	0.00663866
Bacteria	Chloroflexi	Dehalococcoidia	7	0.00663866
Bacteria	Cyanobacteria_Chloroplast	Chloroplast	7	0.00663866
Bacteria	Acidobacteria	Acidobacteria_Gp13	6	0.00569028
Bacteria	Acidobacteria	Holophagae	5	0.0047419
Bacteria	Bacteroidetes	Bacteroidetes_incertae_sedis	5	0.0047419
Bacteria	Thaumarchaeota	Nitrosopumilales	4	0.00379352
Archaea	Elusimicrobia	Endomicrobia	4	0.00379352
Bacteria	Verrucomicrobia	Subdivision5	3	0.00284514
Bacteria	Acidobacteria	Acidobacteria_Gp20	3	0.00284514
Bacteria	Acidobacteria	Acidobacteria_Gp11	2	0.00189676
Bacteria	candidate_division_WPS-2	_	2	0.00189676
Bacteria	Tenericutes	Mollicutes	2	0.00189676
Bacteria	Actinobacteria	Thermoleophilia	2	0.00189676
Bacteria	Planctomycetes	Phycisphaerae	2	0.00189676
Bacteria	Acidobacteria	Acidobacteria_Gp2	2	0.00189676

## Sheet: Eukaryote eDNA
Domain	Supergroups & kindoms	Phylum	Read abundance	Percentage
Eukaryota	Opisthokonta	Metazoa	95266	84.5509
Eukaryota	Alveolata	Dinophyta	7007	6.21888
Eukaryota	Rhizaria	Radiolaria	3200	2.84008
Eukaryota	Rhizaria	Cercozoa	2963	2.62973
Eukaryota	Alveolata	Apicomplexa	2526	2.24189
Eukaryota	Alveolata	Ciliophora	484	0.429562
Eukaryota	Alveolata	Perkinsea	445	0.394948
Eukaryota	Opisthokonta	Fungi	210	0.18638
Eukaryota	Archaeplastida	Chlorophyta	128	0.113603
Eukaryota	Alveolata	Alveolata_X	91	0.0807647
Eukaryota	Archaeplastida	Streptophyta	71	0.0630142
Eukaryota	Amoebozoa	Amoebozoa_X	69	0.0612392
Eukaryota	Apusozoa	Apusomonadidae	40	0.035501
Eukaryota	Hacrobia	Haptophyta	31	0.0275132
Eukaryota	Opisthokonta	Choanoflagellida	23	0.0204131
Eukaryota	Amoebozoa	Breviatea	21	0.018638
Eukaryota	Hacrobia	Centroheliozoa	19	0.016863
Eukaryota	Opisthokonta	Mesomycetozoa	12	0.0106503
Eukaryota	Eukaryota_X	Eukaryota_XX	11	0.00976276
Eukaryota	Excavata	Discoba	10	0.00887524
Eukaryota	Amoebozoa	Lobosa	9	0.00798772
Eukaryota	Opisthokonta	Opisthokonta_X	8	0.00710019
Eukaryota	Hacrobia	Telonemia	7	0.00621267
Eukaryota	Stramenopiles	Stramenopiles_X	7	0.00621267
Eukaryota	Archaeplastida	Rhodophyta	6	0.00532514
Eukaryota	Hacrobia	Hacrobia_X	5	0.00443762
Eukaryota	Stramenopiles	Ochrophyta	2	0.00177505
Eukaryota	Hacrobia	Cryptophyta	2	0.00177505

## Sheet: Eukaryote eRNA
Domain	Supergroups & kindoms	Phylum	Read abundance	Percentage
Eukaryota	Opisthokonta	Metazoa	96005	85.4928
Eukaryota	Rhizaria	Cercozoa	8266	7.3609
Eukaryota	Alveolata	Ciliophora	3876	3.45159
Eukaryota	Rhizaria	Radiolaria	721	0.642053
Eukaryota	Opisthokonta	Fungi	667	0.593966
Eukaryota	Alveolata	Dinophyta	664	0.591294
Eukaryota	Alveolata	Apicomplexa	532	0.473748
Eukaryota	Amoebozoa	Amoebozoa_X	350	0.311676
Eukaryota	Alveolata	Perkinsea	219	0.19502
Eukaryota	Archaeplastida	Streptophyta	166	0.147824
Eukaryota	Amoebozoa	Lobosa	127	0.113094
Eukaryota	Stramenopiles	Ochrophyta	124	0.110422
Eukaryota	Opisthokonta	Choanoflagellida	121	0.107751
Eukaryota	Apusozoa	Apusomonadidae	90	0.0801453
Eukaryota	Hacrobia	Haptophyta	89	0.0792548
Eukaryota	Archaeplastida	Chlorophyta	45	0.0400727
Eukaryota	Opisthokonta	Opisthokonta_X	44	0.0391822
Eukaryota	Amoebozoa	Conosa	31	0.0276056
Eukaryota	Stramenopiles	Stramenopiles_X	28	0.0249341
Eukaryota	Hacrobia	Centroheliozoa	23	0.0204816
Eukaryota	Excavata	Metamonada	19	0.0169196
Eukaryota	Hacrobia	Cryptophyta	17	0.0151386
Eukaryota	Opisthokonta	Mesomycetozoa	17	0.0151386
Eukaryota	Alveolata	Alveolata_X	16	0.0142481
Eukaryota	Amoebozoa	Breviatea	15	0.0133576
Eukaryota	Archaeplastida	Rhodophyta	9	0.00801453
Eukaryota	Hacrobia	Picobiliphyta	7	0.00623353
Eukaryota	Hacrobia	Telonemia	6	0.00534302
Eukaryota	Excavata	Discoba	2	0.00178101
