# Supplementary material for: Metabarcoding monitoring analysis: the pros and cons of using co-extracted environmental DNA and RNA data to assess offshore oil production impacts on benthic communities
Source: PeerJ. 2017 May 17;5:e3347. doi: 10.7717/peerj.3347 (PMC5437860; doi:10.7717/peerj.3347)
Supplement: Table S5 [file peerj-05-3347-s006.xlsx]

## Sheet: Bacteria eDNA
Domain	Phylum	Class	Read abundance	Percentage
Bacteria	Proteobacteria	Gammaproteobacteria	12295	22.7197
Bacteria	Proteobacteria	Deltaproteobacteria	10271	18.9796
Bacteria	Planctomycetes	Planctomycetia	5219	9.6441
Bacteria	Proteobacteria	Alphaproteobacteria	3837	7.09032
Bacteria	Verrucomicrobia	Verrucomicrobiae	3101	5.73028
Bacteria	Acidobacteria	Acidobacteria_Gp22	1693	3.12846
Bacteria	Firmicutes	Clostridia	1644	3.03792
Bacteria	Acidobacteria	Acidobacteria_Gp10	1548	2.86052
Bacteria	Bacteroidetes	Flavobacteriia	1288	2.38007
Bacteria	Actinobacteria	Actinobacteria	1217	2.24887
Bacteria	Bacteroidetes	Cytophagia	891	1.64646
Bacteria	Acidobacteria	Acidobacteria_Gp9	713	1.31754
Bacteria	Bacteroidetes	Sphingobacteriia	617	1.14014
Bacteria	Acidobacteria	Acidobacteria_Gp6	587	1.08471
Bacteria	Latescibacteria	Latescibacteria_X	554	1.02373
Bacteria	Acidobacteria	Acidobacteria_Gp17	473	0.874048
Bacteria	Lentisphaerae	Oligosphaeria	449	0.829699
Bacteria	Firmicutes	Bacilli	393	0.726218
Bacteria	BRC1	BRC1_X	381	0.704043
Bacteria	Chlamydiae	Chlamydiia	378	0.6985
Bacteria	Parcubacteria	Parcubacteria_X	346	0.639367
Bacteria	Acidobacteria	Acidobacteria_Gp1	334	0.617193
Bacteria	Armatimonadetes	Armatimonadetes_gp2	298	0.550669
Bacteria	Verrucomicrobia	Spartobacteria	264	0.487841
Bacteria	Acidobacteria	Acidobacteria_Gp21	254	0.469362
Bacteria	Hydrogenedentes	Candidatus_Hydrogenedens	241	0.44534
Bacteria	Acidobacteria	Acidobacteria_Gp16	225	0.415774
Bacteria	Acidobacteria	Acidobacteria_Gp7	209	0.386207
Bacteria	Candidatus_Saccharibacteria	Candidatus_Saccharibacteria_X	182	0.336315
Bacteria	Firmicutes	Negativicutes	168	0.310444
Bacteria	Acidobacteria	Acidobacteria_Gp23	160	0.295661
Bacteria	Armatimonadetes	Armatimonadetes_gp4	159	0.293813
Bacteria	Acidobacteria	Acidobacteria_Gp4	158	0.291965
Bacteria	Acidobacteria	Acidobacteria_Gp26	157	0.290118
Bacteria	Proteobacteria	Epsilonproteobacteria	155	0.286422
Bacteria	Verrucomicrobia	Subdivision3	151	0.27903
Bacteria	Verrucomicrobia	Opitutae	136	0.251312
Bacteria	Verrucomicrobia	Subdivision5	134	0.247616
Bacteria	Acidobacteria	Acidobacteria_Gp18	131	0.242073
Bacteria	Proteobacteria	Betaproteobacteria	130	0.240225
Bacteria	Nitrospirae	Nitrospira	128	0.236529
Bacteria	Acidobacteria	Acidobacteria_Gp3	113	0.208811
Bacteria	Spirochaetes	Spirochaetia	99	0.18294
Bacteria	Nitrospinae	Nitrospinia	96	0.177397
Bacteria	Armatimonadetes	Armatimonadia	95	0.175549
Bacteria	Deferribacteres	Deferribacteres	90	0.166309
Bacteria	Gemmatimonadetes	Gemmatimonadetes	84	0.155222
Bacteria	Aminicenantes	Aminicenantes_X	81	0.149678
Bacteria	Chloroflexi	Caldilineae	80	0.147831
Bacteria	Chloroflexi	Ktedonobacteria	71	0.1312
Bacteria	Elusimicrobia	Endomicrobia	71	0.1312
Bacteria	Deinococcus-Thermus	Deinococci	67	0.123808
Bacteria	Acidobacteria	Acidobacteria_Gp5	66	0.12196
Archaea	Crenarchaeota	Thermoprotei	65	0.120112
Bacteria	Acidobacteria	Acidobacteria_Gp15	65	0.120112
Bacteria	Acidobacteria	Acidobacteria_Gp13	63	0.116417
Bacteria	Armatimonadetes	Armatimonadetes_gp5	60	0.110873
Bacteria	Poribacteria	Poribacteria_X	60	0.110873
Bacteria	Cyanobacteria_Chloroplast	Chloroplast	57	0.105329
Bacteria	Ignavibacteriae	Ignavibacteria	56	0.103481
Bacteria	Cyanobacteria_Chloroplast	Cyanobacteria	53	0.0979378
Bacteria	Tenericutes	Mollicutes	50	0.0923941
Bacteria	Bacteroidetes	Bacteroidia	46	0.0850026
Bacteria	Bacteroidetes	Bacteroidetes_incertae_sedis	46	0.0850026
Bacteria	SR1	SR1_X	44	0.0813068
Bacteria	Chloroflexi	Anaerolineae	40	0.0739153
Bacteria	Planctomycetes	Phycisphaerae	38	0.0702195
Bacteria	Acidobacteria	Holophagae	36	0.0665238
Bacteria	Chloroflexi	Dehalococcoidetes	35	0.0646759
Bacteria	Synergistetes	Synergistia	33	0.0609801
Archaea	Thaumarchaeota	Nitrosopumilales	29	0.0535886
Bacteria	Fusobacteria	Fusobacteriia	28	0.0517407
Bacteria	Chlorobi	Chlorobia	27	0.0498928
Archaea	Euryarchaeota	Methanococci	27	0.0498928
Bacteria	Firmicutes	Thermolithobacteria	26	0.0480449
Archaea	Korarchaeota	Candidatus_Korarchaeum	23	0.0425013
Archaea	Euryarchaeota	Methanomicrobia	23	0.0425013
Bacteria	Microgenomates	Microgenomates_X	20	0.0369576
Archaea	Euryarchaeota	Methanobacteria	18	0.0332619
Archaea	Euryarchaeota	Halobacteria	18	0.0332619
Bacteria	Acidobacteria	Acidobacteria_Gp20	17	0.031414
Bacteria	Atribacteria	Atribacteria_X	16	0.0295661
Bacteria	Acidobacteria	Acidobacteria_Gp2	15	0.0277182
Bacteria	Chloroflexi	Dehalococcoidia	15	0.0277182
Bacteria	Lentisphaerae	Lentisphaeria	15	0.0277182
Bacteria	Acidobacteria	Acidobacteria_Gp24	14	0.0258704
Bacteria	Omnitrophica	Omnitrophica_X	14	0.0258704
Bacteria	Acidobacteria	Acidobacteria_Gp14	13	0.0240225
Bacteria	Acidobacteria	Acidobacteria_Gp19	12	0.0221746
Bacteria	candidate_division_WPS-2	candidate_division_WPS-2_X	12	0.0221746
Bacteria	candidate_division_ZB3	candidate_division_ZB3_X	12	0.0221746
Archaea	Woesearchaeota	Woesearchaeota_Incertae_Sedis_AR18	12	0.0221746
Bacteria	Armatimonadetes	Chthonomonadetes	12	0.0221746
Bacteria	Thermodesulfobacteria	Thermodesulfobacteria	11	0.0203267
Bacteria	Chloroflexi	Thermomicrobia	11	0.0203267
Bacteria	Acidobacteria	Acidobacteria_Gp11	9	0.0166309
Archaea	Nanohaloarchaeota	Candidatus_Nanosalina	9	0.0166309
Bacteria	Chloroflexi	Chloroflexia	8	0.0147831
Bacteria	Chloroflexi	Ardenticatenia	8	0.0147831
Bacteria	Dictyoglomi	Dictyoglomia	8	0.0147831
Bacteria	Aquificae	Aquificae	8	0.0147831
Bacteria	Actinobacteria	Thermoleophilia	8	0.0147831
Bacteria	Acidobacteria	Acidobacteria_Gp25	8	0.0147831
Archaea	Woesearchaeota	Woesearchaeota_Incertae_Sedis_AR20	8	0.0147831
Archaea	Pacearchaeota	Pacearchaeota_Incertae_Sedis_AR13	8	0.0147831
Archaea	Euryarchaeota	Thermoplasmata	6	0.0110873
Bacteria	Elusimicrobia	Elusimicrobia	6	0.0110873
Bacteria	Thermotogae	Thermotogae	6	0.0110873
Bacteria	Acidobacteria	Acidobacteria_Gp12	5	0.00923941
Archaea	Woesearchaeota	Woesearchaeota_Incertae_Sedis_AR16	5	0.00923941
Archaea	Euryarchaeota	Archaeoglobi	5	0.00923941
Bacteria	Armatimonadetes	Armatimonadetes_gp7	4	0.00739153
Bacteria	Proteobacteria	Zetaproteobacteria	4	0.00739153
Bacteria	Firmicutes	Erysipelotrichia	4	0.00739153
Bacteria	Armatimonadetes	Armatimonadetes_gp6	4	0.00739153
Bacteria	Acetothermia	Acetothermia_X	3	0.00554365
Bacteria	candidate_division_WPS-1	candidate_division_WPS-1_X	2	0.00369576
Archaea	Aenigmarchaeota	Candidatus_Aenigmarchaeum	2	0.00369576
Archaea	_Euryarchaeota	Halobacteria	2	0.00369576
Bacteria	Fibrobacteres	Fibrobacteria	2	0.00369576
Bacteria	Chrysiogenetes	Chrysiogenetes	1	0.00184788
Archaea	Nanohaloarchaeota	Nanohaloarchaea	1	0.00184788
Archaea	Diapherotrites	Candidatus_Iainarchaeum	1	0.00184788
Archaea	Woesearchaeota	Woesearchaeota_Incertae_Sedis_AR15	1	0.00184788
Archaea	Euryarchaeota	Thermococci	1	0.00184788

## Sheet: Bacteria eRNA
Domain	Phylum	Class	Read abundance	Percentage
Bacteria	Proteobacteria	Deltaproteobacteria	8300	30.3485
Bacteria	Proteobacteria	Gammaproteobacteria	7707	28.1802
Bacteria	Proteobacteria	Alphaproteobacteria	1923	7.03134
Bacteria	Acidobacteria	Acidobacteria_Gp22	1390	5.08245
Bacteria	Planctomycetes	Planctomycetia	1164	4.2561
Bacteria	Firmicutes	Clostridia	705	2.57779
Bacteria	Acidobacteria	Acidobacteria_Gp10	470	1.71853
Bacteria	Actinobacteria	Actinobacteria	396	1.44795
Bacteria	Bacteroidetes	Flavobacteriia	371	1.35654
Bacteria	Latescibacteria	Latescibacteria_X	362	1.32363
Bacteria	Acidobacteria	Acidobacteria_Gp6	275	1.00552
Bacteria	Hydrogenedentes	Candidatus_Hydrogenedens	260	0.950675
Bacteria	Verrucomicrobia	Verrucomicrobiae	259	0.947018
Bacteria	Bacteroidetes	Cytophagia	233	0.851951
Bacteria	Fusobacteria	Fusobacteriia	208	0.76054
Bacteria	Firmicutes	Bacilli	198	0.723975
Bacteria	Acidobacteria	Acidobacteria_Gp9	187	0.683754
Bacteria	Bacteroidetes	Sphingobacteriia	166	0.606969
Bacteria	BRC1	BRC1_X	145	0.530184
Bacteria	Lentisphaerae	Oligosphaeria	142	0.519215
Bacteria	Acidobacteria	Acidobacteria_Gp1	134	0.489963
Bacteria	Acidobacteria	Acidobacteria_Gp21	129	0.471681
Bacteria	Acidobacteria	Acidobacteria_Gp7	113	0.413178
Bacteria	Acidobacteria	Acidobacteria_Gp3	107	0.391239
Bacteria	Acidobacteria	Acidobacteria_Gp17	101	0.369301
Bacteria	Spirochaetes	Spirochaetia	98	0.358331
Bacteria	Armatimonadetes	Armatimonadetes_gp2	95	0.347362
Bacteria	Verrucomicrobia	Subdivision3	95	0.347362
Bacteria	Gemmatimonadetes	Gemmatimonadetes	78	0.285202
Bacteria	Acidobacteria	Acidobacteria_Gp18	77	0.281546
Bacteria	Firmicutes	Negativicutes	72	0.263264
Bacteria	Parcubacteria	Parcubacteria_X	68	0.248638
Bacteria	Acidobacteria	Acidobacteria_Gp23	63	0.230356
Bacteria	Verrucomicrobia	Opitutae	63	0.230356
Bacteria	Armatimonadetes	Armatimonadia	61	0.223043
Bacteria	Acidobacteria	Acidobacteria_Gp16	60	0.219386
Bacteria	Nitrospirae	Nitrospira	60	0.219386
Bacteria	Proteobacteria	Epsilonproteobacteria	56	0.204761
Bacteria	Chlamydiae	Chlamydiia	56	0.204761
Bacteria	Deinococcus-Thermus	Deinococci	50	0.182822
Bacteria	Proteobacteria	Betaproteobacteria	42	0.153571
Bacteria	Verrucomicrobia	Spartobacteria	39	0.142601
Bacteria	Acidobacteria	Acidobacteria_Gp15	38	0.138945
Bacteria	Deferribacteres	Deferribacteres	34	0.124319
Bacteria	Nitrospinae	Nitrospinia	34	0.124319
Bacteria	Acidobacteria	Acidobacteria_Gp13	34	0.124319
Bacteria	Verrucomicrobia	Subdivision5	33	0.120663
Bacteria	Acidobacteria	Acidobacteria_Gp26	33	0.120663
Bacteria	Acidobacteria	Acidobacteria_Gp5	30	0.109693
Bacteria	Acidobacteria	Holophagae	28	0.10238
Bacteria	Synergistetes	Synergistia	28	0.10238
Bacteria	Bacteroidetes	Bacteroidia	27	0.0987239
Bacteria	Acidobacteria	Acidobacteria_Gp4	26	0.0950675
Bacteria	Atribacteria	Atribacteria_X	24	0.0877546
Bacteria	Cyanobacteria_Chloroplast	Cyanobacteria	22	0.0804417
Bacteria	Armatimonadetes	Armatimonadetes_gp4	19	0.0694724
Bacteria	Elusimicrobia	Endomicrobia	19	0.0694724
Bacteria	Chloroflexi	Anaerolineae	18	0.0658159
Bacteria	Firmicutes	Thermolithobacteria	17	0.0621595
Bacteria	Acidobacteria	Acidobacteria_Gp24	16	0.0585031
Bacteria	Poribacteria	Poribacteria_X	15	0.0548466
Bacteria	Chlorobi	Chlorobia	13	0.0475337
Bacteria	Cyanobacteria_Chloroplast	Chloroplast	13	0.0475337
Bacteria	Bacteroidetes	Bacteroidetes_incertae_sedis	13	0.0475337
Bacteria	Tenericutes	Mollicutes	12	0.0438773
Bacteria	Chloroflexi	Ktedonobacteria	11	0.0402208
Bacteria	Acidobacteria	Acidobacteria_Gp20	10	0.0365644
Bacteria	Aminicenantes	Aminicenantes_X	10	0.0365644
Bacteria	Ignavibacteriae	Ignavibacteria	9	0.032908
Bacteria	Chloroflexi	Thermomicrobia	9	0.032908
Bacteria	Dictyoglomi	Dictyoglomia	9	0.032908
Bacteria	Planctomycetes	Phycisphaerae	9	0.032908
Bacteria	Armatimonadetes	Chthonomonadetes	8	0.0292515
Bacteria	Chloroflexi	Chloroflexia	8	0.0292515
Bacteria	Acidobacteria	Acidobacteria_Gp2	8	0.0292515
Archaea	Korarchaeota	Candidatus_Korarchaeum	8	0.0292515
Bacteria	Acidobacteria	Acidobacteria_Gp14	7	0.0255951
Bacteria	candidate_division_ZB3	candidate_division_ZB3_X	7	0.0255951
Bacteria	candidate_division_WPS-2	candidate_division_WPS-2_X	6	0.0219386
Bacteria	Acidobacteria	Acidobacteria_Gp19	6	0.0219386
Bacteria	Chloroflexi	Caldilineae	5	0.0182822
Archaea	Thaumarchaeota	Nitrosopumilales	5	0.0182822
Bacteria	Elusimicrobia	Elusimicrobia	5	0.0182822
Bacteria	Thermotogae	Thermotogae	5	0.0182822
Bacteria	Candidatus_Saccharibacteria	Candidatus_Saccharibacteria_X	5	0.0182822
Bacteria	Acidobacteria	Acidobacteria_Gp11	4	0.0146258
Bacteria	Chloroflexi	Dehalococcoidia	4	0.0146258
Bacteria	Acidobacteria	Acidobacteria_Gp12	4	0.0146258
Bacteria	Chloroflexi	Dehalococcoidetes	4	0.0146258
Bacteria	Armatimonadetes	Armatimonadetes_gp5	4	0.0146258
Bacteria	Acetothermia	Acetothermia_X	4	0.0146258
Bacteria	Firmicutes	Erysipelotrichia	4	0.0146258
Bacteria	Chloroflexi	Ardenticatenia	3	0.0109693
Archaea	Crenarchaeota	Thermoprotei	3	0.0109693
Archaea	Euryarchaeota	Halobacteria	3	0.0109693
Bacteria	SR1	SR1_X	3	0.0109693
Bacteria	Fibrobacteres	Fibrobacteria	3	0.0109693
Bacteria	Thermodesulfobacteria	Thermodesulfobacteria	3	0.0109693
Bacteria	Aquificae	Aquificae	3	0.0109693
Archaea	Euryarchaeota	Methanococci	3	0.0109693
Archaea	Pacearchaeota	Pacearchaeota_Incertae_Sedis_AR13	3	0.0109693
Archaea	Woesearchaeota	Woesearchaeota_Incertae_Sedis_AR16	2	0.00731288
Archaea	Euryarchaeota	Thermoplasmata	2	0.00731288
Bacteria	Actinobacteria	Thermoleophilia	2	0.00731288
Bacteria	Lentisphaerae	Lentisphaeria	2	0.00731288
Archaea	Nanohaloarchaeota	Candidatus_Nanosalina	2	0.00731288
Archaea	Euryarchaeota	Methanomicrobia	1	0.00365644
Archaea	Euryarchaeota	Archaeoglobi	1	0.00365644
Bacteria	candidate_division_WPS-1	candidate_division_WPS-1_X	1	0.00365644
Bacteria	Armatimonadetes	Armatimonadetes_gp6	1	0.00365644
Bacteria	Chloroflexi	Thermoflexia	1	0.00365644
Archaea	_Euryarchaeota	Halobacteria	1	0.00365644
Bacteria	Acidobacteria	Acidobacteria_Gp25	1	0.00365644
Archaea	Euryarchaeota	Thermococci	1	0.00365644
Archaea	Woesearchaeota	Woesearchaeota_Incertae_Sedis_AR15	1	0.00365644
Archaea	Nanohaloarchaeota	Nanohaloarchaea	1	0.00365644

## Sheet: Eukaryote eDNA
Domain	Supergroups & kindoms	Phylum	Read abundance	Percentage
Eukaryota	Opisthokonta	Metazoa	23293	60.4872
Eukaryota	Alveolata	Dinophyta	5337	13.8591
Eukaryota	Alveolata	Apicomplexa	4122	10.704
Eukaryota	Rhizaria	Cercozoa	2209	5.73632
Eukaryota	Rhizaria	Radiolaria	946	2.45657
Eukaryota	Alveolata	Ciliophora	527	1.36851
Eukaryota	Opisthokonta	Fungi	421	1.09325
Eukaryota	Alveolata	Perkinsea	347	0.901088
Eukaryota	Archaeplastida	Streptophyta	261	0.677764
Eukaryota	Alveolata	Alveolata_X	210	0.545327
Eukaryota	Apusozoa	Apusomonadidae	119	0.309019
Eukaryota	Archaeplastida	Chlorophyta	110	0.285648
Eukaryota	Opisthokonta	Choanoflagellida	86	0.223324
Eukaryota	Amoebozoa	Breviatea	84	0.218131
Eukaryota	Amoebozoa	Amoebozoa_X	71	0.184372
Eukaryota	Excavata	Discoba	55	0.142824
Eukaryota	Eukaryota_X	Eukaryota_XX	49	0.127243
Eukaryota	Hacrobia	Centroheliozoa	39	0.101275
Eukaryota	Hacrobia	Telonemia	37	0.0960814
Eukaryota	Amoebozoa	Lobosa	36	0.0934846
Eukaryota	Archaeplastida	Rhodophyta	35	0.0908878
Eukaryota	Hacrobia	Haptophyta	29	0.0753071
Eukaryota	Hacrobia	Hacrobia_X	25	0.0649199
Eukaryota	Opisthokonta	Opisthokonta_X	17	0.0441455
Eukaryota	Stramenopiles	Ochrophyta	11	0.0285648
Eukaryota	Hacrobia	Cryptophyta	10	0.025968
Eukaryota	Stramenopiles	Stramenopiles_X	7	0.0181776
Eukaryota	Opisthokonta	Mesomycetozoa	6	0.0155808
Eukaryota	Excavata	Metamonada	5	0.012984
Eukaryota	Apusozoa	Hilomonadea	2	0.00519359
Eukaryota	Hacrobia	Katablepharidophyta	2	0.00519359
Eukaryota	Archaeplastida	Glaucophyta	1	0.0025968

## Sheet: Eukaryote eRNA
Domain	Supergroups & kindoms	Phylum	Read abundance	Percentage
Eukaryota	Opisthokonta	Metazoa	18451	42.771
Eukaryota	Rhizaria	Cercozoa	8513	19.7339
Eukaryota	Alveolata	Ciliophora	8493	19.6875
Eukaryota	Opisthokonta	Fungi	1599	3.70662
Eukaryota	Amoebozoa	Amoebozoa_X	948	2.19755
Eukaryota	Alveolata	Dinophyta	866	2.00746
Eukaryota	Alveolata	Apicomplexa	849	1.96806
Eukaryota	Archaeplastida	Streptophyta	652	1.51139
Eukaryota	Opisthokonta	Choanoflagellida	426	0.987506
Eukaryota	Stramenopiles	Ochrophyta	412	0.955052
Eukaryota	Amoebozoa	Lobosa	359	0.832194
Eukaryota	Apusozoa	Apusomonadidae	326	0.755697
Eukaryota	Rhizaria	Radiolaria	304	0.704699
Eukaryota	Alveolata	Perkinsea	237	0.549387
Eukaryota	Amoebozoa	Conosa	115	0.26658
Eukaryota	Opisthokonta	Opisthokonta_X	88	0.203992
Eukaryota	Stramenopiles	Stramenopiles_X	83	0.192401
Eukaryota	Hacrobia	Cryptophyta	68	0.15763
Eukaryota	Hacrobia	Centroheliozoa	50	0.115904
Eukaryota	Excavata	Metamonada	48	0.111268
Eukaryota	Amoebozoa	Breviatea	44	0.101996
Eukaryota	Opisthokonta	Mesomycetozoa	41	0.0950416
Eukaryota	Archaeplastida	Chlorophyta	34	0.078815
Eukaryota	Apusozoa	Hilomonadea	33	0.0764969
Eukaryota	Archaeplastida	Rhodophyta	27	0.0625884
Eukaryota	Hacrobia	Picobiliphyta	22	0.0509979
Eukaryota	Hacrobia	Haptophyta	14	0.0324532
Eukaryota	Alveolata	Alveolata_X	11	0.025499
Eukaryota	Hacrobia	Telonemia	10	0.0231809
Eukaryota	Hacrobia	Katablepharidophyta	9	0.0208628
Eukaryota	Excavata	Discoba	6	0.0139085
Eukaryota	Rhizaria	Foraminifera	1	0.00231809
